# Supplementary material for: Examining epidemiological models and economic analyses of typhoid conjugate vaccine: A scoping review
Source: PLOS Glob Public Health. 2026 Mar 30;6(3):e0005162. doi: 10.1371/journal.pgph.0005162 (PMC13035140; doi:10.1371/journal.pgph.0005162)
Supplement: S1 Table — Table that consolidates all extracted study data, including unadjusted cost values, before outcome grouping. (XLSX) [file pgph.0005162.s006.xlsx]

## Sheet: Sheet1
STUDY NAME	VACCINE STRATEGY	EPIDEMIOLOGICAL MODEL	HERD IMMUNITY	MODEL PARAMETER	CURRENCY, YEAR	COST OF ILLNESS	COST OF VACCINATION	STUDY FINDINGS
Cost-effectiveness of typhoid vaccination in India Chauhan et al (June 2021) done in 2019	Base: Do nothing Comparator arm: 1) Immunized at 6 months with 5-year vaccine efficacy 2) Immunized at 6 months with 10-year vaccine efficacy 3) Immunized at 6 months with 15-year vaccine efficacy	Decision analytic model (comparing costs and health outcomes in a new-born cohort) Time horizon: 15 years Perspective: Societal Cycle length: 1 month (illness 3-4 weeks)Decision analytic model (comparing costs and health outcomes in a new-born cohort) Time horizon: 15 years Perspective: Societal Cycle length: 1 month (illness 3-4 weeks) Costs taken for INR 2019	Yes	Incidence of typhoid (for rural and urban that was age-stratified), Source: NSSEFI Study Hospitalization rates and probability of complication Source: cross-sectional study done at 5 hospitals, treatment costs, and vaccine efficacy Health outcomes: Reduction in mortality, gain in life years (LY), and quality-adjusted life years (QALY) Case-fatality rate: For complicated symptoms based on CFR of s…	INR, 2019	OPD costs in INR (SE) Health center(HC) 258(53) Comm HC. 268(55) District hosp. 352(72) Tertiary care 520(106) Inpatient cost in INR (SE) Health center - Comm HC. 1015 (207) District hosp. 983 (201) Tertiary care 878 (179) OOP for OPD Urban; Rural (SE) HC 78;205 (20;36) District hosp 130;326 (24;52) Private clinic 641;548 (26;16) Private hosp 1076;1090 (83;79) OOP for OPD (SE) HC 769 (59) Distric…	Cost of vaccine, service delivery, cost of delivery, opportunity cost (HR time), capital costs, consumables. Costs related to vaccines and immunization campaigns Children would seek treatment or not based on care-seeking behavior. Efficacy of the TCV would wane by 50% between 5 and 10 years and 75% between 10-15 years following immunization with TCV. Cost of vaccination INR Vaccine price 108 Serv…	Urban Case reduction & deaths averted: 5y = 17% 10y = 31% 15y = 36% Gained: 54 to 82 LYs /100,000 births 67-105 QALYs/100,000 births Inc. cost w/o indirect costs: St 1: INR 10,138,000 St 2: INR 6,016,000 St 3: INR 4,647,000 ICER: INR/QALY gained w/o indirect costs: St 1: 151,346 St 2: 61,710 St 3: 45,188 ICER: INR/QALY gained with indirect costs: St 1: -69,293 St 2: -200,336 St 3: -241,986	Rural Case reduction & deaths av.: 5y = 19% 10y = 30% 15y = 36% Gained: 3.31 to 4.56 LYs /100,000 births 3.92-5.59 QALYs/100,000 births Inc. cost w/o indirect costs: St 1: INR 14,882,000 St 2: INR 14,734,000 St 3: INR 14,672,000 ICER: INR/QALY gained w/o indirect costs: St 1: 3,796,000 St 2: 2,787,000 St 3: 2,630,000 ICER: INR/QALY gained with indirect costs: St 1: 3,574,000 St 2: 2,524,000 St 3:…
Cost -effectiveness and public health impact of typhoid conjugate vaccine introduction strategies in Bangladesh Weyant et al. (April 2024) done in 2021	Base: Do nothing 1: Campaign + Routine Dhaka and non-Dhaka 2: Campaign + Routine Dhaka 3: Campaign Dhaka+ Routine both 4: Routine All 5: Routine Dhaka 6: School-based & Routine both 7: School-based & Routine Dhaka 8: School-based Dhaka & Routine both Routine: 9-12m Campaign: Catch-up 1-15 years School-based: School children 5-15 years	Dynamic transmission model (extended from an existing mathematical model) Time horizon: 10 years Perspective: Societal Stratified: Typhoid status (susceptible, clinically infected, sub-clinically infected, recovered, carrier, and vaccinated with sub-clinical infection), Dhaka/non-Dhaka, and age group (0-9m, 9-<14m, 14-<24m, 2-<5y, 12 age groups from 5-<65years of 5 years each, and >65years). Cost…	No	Incidence and seroincidence of typhoid, deaths, costs, vaccine efficacy, coverage rates, DALYs averted Transmission and natural history Carrier epidemiology Vaccine characteristics Vaccine coverage (routine and campaign) Vaccine cost per dose Cost of illness QoL and Disability Demographics Incidence, case mortality, the transmission rate of infection, crude birth + death rate, duration of infecti…	USD, 2021	Treatment costs are based on local healthcare expenditure. Source cost of illness studies from Bangladesh, Nepal, and Pakistan. Costs of illness – adult $165.61 [79.04–288.75] Costs of illness – pediatric $75.66 [33.87–137.97	Vaccine costs, administration, and campaign costs Vaccine $1.00 Syringes and safety equipment $0.25 [0.24–0.27] Routine delivery – total costs $0.89 [0.83–0.95] Campaign delivery – total costs $1.04 [0.94–1.15] School-based delivery – healthcare costs $1.23 [0.61–1.85] School-based delivery – start-up healthcare costs $2.12 [1.60–2.64] School delivery – out of pocket $0	W/o vaccine 4.75m cases, 14k deaths, and $501m cost over 10 years. Dhaka will have double cases vs non-Dhaka and >50% of the cost will be non-medical. Strategy 1 had greatest cases averted 3.77m Strategy 1 would save $172m vs base Strategy 1 had the highest probability of being accepted.
Cost-effectiveness of routine and campaign use of typhoid Vi-conjugate vaccine in Gavi-eligible countries Bilcke et al. (Juky 2019)	Base: Do nothing Comp 1: Routine vaccination at 9 months Comp 2: Routine + Catch-up <5years Comp 3: Routine + Catch-up 5 - <15years	Age-structured transmission dynamic model. Time horizon: 10 years Perspective: Healthcare providers Costs: USD $ 2016 Outcomes: Incremental costs, number of deaths, years of life lived with disability (YLL), years of life lost due to death from typhoid fever (YLD), and DALYs over the time horizon of the analysis	No	Incidence, case mortality, the transmission rate of infection, crude birth + death rate, duration of infectiousness, fraction of chronic carriers, duration of immunity, coverage rates, DALYs, vaccine efficacy, duration of vaccine immunity, AMR, health-seeking behaviour, treatment costs and vaccine costs.	USD, 2016	Mean Cost listed for 54 countries ranged: OPD $1.1 to $3.2 Inpatient $24-$145	Vaccine cost $1.5 Inj and safety box $0.23 Routine delivery cost per dose $0.72-$3.52 Campaign delivery cost per dose $0.41	Projected cases averted: 1: 33m (30% reduction) 2: 47m 3: 63m Strategy 3 was cost-effective in 49 of 52 countries if WTP=GDP Countries with high incidence of typhoid had the highest prob of C/E. Also high case-fatality rate and high treatment cost were a factor. The most uncertain parameter was the probability of hospital admission for typhoid.
Cost -effectiveness analysis of typhoid conjugate vaccines in five endemic low- and middle-income settings. Antillón et al (May 2017)	Base: Do nothing Comp 1: Routine vaccination at 9 months Comp 2: Routine + Catch-up <5years Comp 3: Routine + Catch-up 9m - <15years Comp 4: Routine + Catch-up 9m - <25years Comp 5: Routine + Catch-up >9m	Dynamic transmission model with a treatment model. Time horizon: 10 years Perspective: Healthcare providers Costs: 2015 International $ Outcomes: Incremental costs, I$/DALY	Yes	Fixed transmission parameters Duration of infectiousness (1/δ) 4 weeks Disease-induced mortality (α) 0.01 probability Duration of immunity (1/ω) 104 weeks Estimated transmission parameters Weekly transmission rate (Nairobi) 0.32 Uniform (0.27, 0.37)(Lwak) 0.17 Uniform (0.11, 0.25) Relative transmission rate for children 0-2 years old, (β1/β0) (Nairobi) 0.57 Uniform (0.19, 0.97) (Lwak) 0.68 Unifor…	2015, International $	Nairobi OPD I$4.78 Inpat I$103.87 Lwak OPD I$4.78 Inpat I$103.87 Delhi OPD I$222.12 Inpat I$4840.50 Dong Thap OPD I$10.7 Inpat I$1241.32 Kolkata OPD I$18.69 Inpat I$928.43	Nairobi Vac sup I$0.19 Routine I$3.61 Campaign I$3.61 Lwak Vac sup I$0.19 Routine I$3.61 Campaign I$3.61 Delhi Vac sup I$0.17 Routine I$3.55 Campaign I$1.67 Dong Thap Vac sup I$0.14 Routine I$8.33 Campaign I$9.02 Kolkata Vac sup I$0.17 Routine I$3.55 Campaign I$1.67	Cases Averted Nairobi Lwak Delhi Dong Thap Kolkata Comp 1 3642 254 8114 1275 527 Comp 2 5010 353 10723 1979 926 Comp 3 5971 526 12822 3201 1528 Comp 4 6646 589 13872 3506 1818 Comp 5 7124 680 16182 4049 2128 Cost of intervention (000s, I$) Nairobi Lwak Delhi Dong Thap Kolkata Comp 1 107 144 72 128 39 Comp 2 151 184 91 183 50 Comp 3 219 266 131 338 85 Comp 4 280 317 162 424 120 Comp 5 386 421 241 …
Cost-effectiveness of Typhoid Vaccination in Lao PDR Soukavong et al. (Nov 2023)	Base: Do nothing Comp 1: school-based (SchB) Comp 2: Community-based (ComB), starting at 9 months of age Comp 3: ComB+catch-up at 15years Comp 4: ComB+catch-up at 20years Comp 5: SchB+catch-up at 20years	Age-structured static decision tree model with typhoid Infections. Time horizon: Lifetime Cycle length: 1 year Perspective: Healthcare provider Costs: USD, 2021 Outcomes: ICER USD/QALY	No	Age-specific incidence, birth rate, age-specific mortality, vaccine mean duration, vaccine coverage, natural history of typhoid disease, multipliers, cost per dose, GDP per capita Health outcomes: number of cases, deaths, and QALYs.	USD, 2021	Cost of typhoid without complications (OPD) $14 Cost of typhoid with complications $155.19 Direct non-medical cost without complications $0.7 Direct non-medical cost with complications $29.64 Indirect cost without complications $25 Indirect cost with complications $50	Vaccine price per dose $1.5 School-based cost per dose $3.99 Community-based routine $1.36 (0.44-3.32)	Case Avoided Deaths Avoided Comp 1 51.82 0.4 Comp 2 13.90 0.1 Comp 3 92.04 0.7 Comp 4 71.73 0.6 Comp 5 106.10 0.83 Total cost (USD) ICER Comp 1 704,570 47,069 Comp 2 477,225 89,078 Comp 3 742,823 31,821 Comp 4 703,367 45,444 Comp 5 921,276 38,163
Comparison of model predictions of typhoid conjugate vaccine public health impact and cost-effectiveness Burrows et al. (Dec 2022)	Base: Do nothing Comp 1: Routine vaccination at 9 months Comp 2: Routine + Catch-up 9m to <15years Coverage of 85% for routine and 75% catch-up assumed.	Five models assessed: Model A: Dynamic/Age-Structured/Deterministic States: S+I+R+C+V+W Environmental state: Yes Time horizon: 10 years Natural immunity: Wanning Model B: Dynamic/Age-Structured/Deterministic States: S1 + I1 + R + S2 + I2 + C + V1 + V2 + W Environmental state: Yes Time horizon: Life-long Natural immunity: Wanning Model C: Static, decision tree model States: N/A Environmental state…	No	Model A: Short-cycle transmission Coefficient, Long-cycle transmission Coefficient, Duration of Immunity, Proportion of infections that are symptomatic, Relative risk of infection of < 5 yr olds Model B: Basic reproductive number, symptomatic infections, Relative risk of infection of < 2 yr olds, Relative risk of infection for 2–4 yr olds Model D: Same as Model B Model E: Exposure rate (short cyc…	USD, 2016	Healthcare costs of illness—adult $20 ($13–$47) Healthcare costs of illness—paediatric $25 ($13–$37) Out of pocket costs of illness $10 ($7–$17) Productivity costs of illness $56 ($52–$59)	Vaccine $1.00 Syringes and safety equipment $0.031 Routine delivery—healthcare costs $1.47 ($1.31–$1.62) out of pocket and time costs $0 Campaign delivery—healthcare costs $1.53 ($1.40–$4.23) out of pocket and time costs $0.53 ($0.00–$1.49) School-based delivery—healthcare costs $1.16 ($0.58–$1.74) startup healthcare costs $2.00 ($1.50–$2.50) out of pocket and time costs $0	Inc. Cost (USD) Comp 1: Model A: 47,419 Model B: Weakly dominated Model C: Weakly dominated Comp 2: Model A: 57,436 Model B: 84,227 Model C: 99,222 Inc. DALYS averted Comp 1: Model A: 359 Model B: Weakly dominated Model C: Weakly dominated Comp 2: Model A: 402 Model B: 646 Model C: 1045 ICER (USD/DALY averted) Comp 1: Model A: 132 Model B: Weakly dominated Model C: Weakly dominated Comp 2: Model …
Comparison of Strategies for Typhoid Conjugate Vaccine Introduction in India: A Cost-Effectiveness Modeling Study Ryckman et al. (2021)	Base: Do nothing Comp 1: Routine vaccination at 9-12 months Comp 2: Routine + Community catch-up 1y to <15years Comp 3: Routine + School catch-up 5y to <15years and temp. Vaccination for 1-5y	Dynamic transmission compartmental model Stratified by: age and urban-rural classification Births, aging, and mortality (background and typhoid-specific), migration between rural and urban areas. States: S + Ic + Is + R + C + V Time horizon: 10 years Costs: USD, 2019	No	Transmission rate, Symptomatic infections, Duration of infection, Case fatality fraction, HERD immunity, duration of immunity, infectiousness of sub-clinical infection (SCI), relative risk of SCI, %I to C, duration of C, Infectiousness of C, Vaccine efficacy, duration of immunity, routine coverage, catch-up coverage.	USD, 2019	Healthcare costs of illness—adult $20 ($13–$47) Healthcare costs of illness—pediatric $25 ($13–$37) cases; Out of pocket costs of illness $10 ($7–$17) Productivity costs of illness $56 ($52–$59)	Vaccin $1.00 Syringes and safety equipment $0.031 Routine delivery—healthcare costs $1.47 ($1.31–$1.62 Routine delivery—out of pocket and time costs $0 Campaign delivery—healthcare costs $1.53 ($1.40–$4.23) Campaign delivery—out of pocket and time costs $0.53 ($0.00–$1.49) School-based delivery—healthcare costs $1.16 ($0.58–$1.74) School-based delivery—startup healthcare costs $2.00 ($1.50–$2.50)…	Comp1 in urban will reduce incidence by 66% and 84% (if both rural and urban) Including campaign and school will reduce incidence and deaths in all scenarios All strategy will be cost saving by year 4 if indirect costs considered Comp 2 in Urban + Rural ICER $929/DALY averted (societal), $1812/DALY averted (payer)
Cost-effectiveness analysis of typhoid conjugate vaccines in an outbreak setting: a modeling study Phillips et al.	Base: Do nothing Comp 1: Routine vaccination at 9 months Comp 2: Routine + Catch-up 9m to <15years Coverage 85% increasing to 95% for routine and for catch-up it was varied between 60-90%	Age-specific stochastic model Time horizon: 10 years Perspective: Healthcare provider Costs: USD, 2020 Outcomes: ICER USD/DALY	No	Crude birth rate, Crude death rate, Duration of infectiousness, Seasonal offset parameter (timing of seasonal peak), Fraction infected who become chronic carriers, Disease-induced mortality, Duration of temporary full immunity to infection, Pre-outbreak basic reproductive number, Amplitude of seasonal forcing, Relative infectiousness of chronic carriers, Underreporting adjustment factor, Initial …	USD, 2020	inpatient treatment $214.38 ($164.41–$264.34) outpatient treatment $39.67 ($33.96–$45.39) non-health seeking patient $1.59 ($0.31–$2.86)	Vaccine procurement cost per dose Routine: $0.20 Campaign: $0.00 Injection and safety equipment $0.23 ($0.21–$0.24) Vaccine delivery cost per dose Routine: $1.61 ($0.36–$4.23) Campaign: $0.40 ($0.23–$0.62)	Scenario 1: Outbreak occurs over the 10-year time horizon Comp 2: $307/DALY Scenario 2: When no outbreak occurs Comp 2: $902/DALY Scenario 3: When an outbreak has already occurred Comp 2: $150/DALY NB: Comp 1 dominated in all scenarios
Comparison of Strategies and Incidence Thresholds for Vi Conjugate Vaccines Against Typhoid Fever: A Cost-effectiveness Modeling Study Lo et al. 2018 (LMICs)	Base: Do nothing Comp 1: Routine vaccination at <1 year Comp 2: Routine + Catch-up 5 to 14 years Coverage of 85% for routine and 75% for campaign	Dynamic, age-structured, and deterministic compartmental model Time horizon: 10 years Mathematical transmission model Stratified: By age Cost: $, 2016 Outcomes: $/DALY	No	Population size., Annual birth rate, Mortality rate, Duration of infectiousness, Long-term carriage, Duration of carriage, Case-fatality rate, symptomatic infection, Duration of Salmonella infectiousness in environment, Short-cycle transmission coefficient, Long-cycle transmission coefficient, Fraction of reporting symptomatic cases, Relative infectiousness of long-term carriers, Rate of immunolo…	USD, 2016	Child (<15 y), outpatient $33.00 Adult (≥15 y), outpatient $66.00 Child (<15 y), inpatient $222.00 Adult (≥15 y), inpatient $444.00	Conjugate Vi typhoid vaccine $2.50 Routine delivery (ages <1 y) $1.10 Per dose School-based delivery (ages 5–14 y) $1.30 Per dose Community-based delivery (ages 1–4 and >14 y) $1.50	Low endemicity (10 cases per 100,000) Strategy ICER ($/DALY) No vaccination - EPI 8,879 EPI with school catch-up 12,102 EPI with catch-up (1-14 yr.) 16,048 EPI with catch-up (1-29 yr.) 41,048 Moderate endemicity (50 cases per 100,000) No vaccination - EPI 611 EPI with school catch-up 1,833 EPI with catch-up (1-14 yr.) 2,982 EPI with catch-up (1-29 yr.) 12,681 High endemicity (200 cases per 100,00…
Estimating the economic burden of typhoid in children and adults in Blantyre, Malawi: A costing cohort study Limani et al. (11/2022)	N/A	Perspective: Healthcare provider & household	N/A	N/A	2020, USD	Household costs: Direct medical cost: Consultation, drugs and investigation Direct non-medical costs: Travel costs, meal costs for patient and/or parent and/or visitor Indirect cost: Self-reported income lost by a parent/caregiver for children or self-reported lost earnings by adult patient. Healthcare provider costs: Hotel: Food, laundry, electricity, water and security Drugs: Drug doses dispens…	N/A	Household costs: Children (<15 years) Mean direct medical cost: Inpatients, $2.36 (0.38, 4.35) and Outpatients $1.11 (0.36, 1.85) Direct non-medical costs: Inpatients, $28.09 (19.48, 36.70) and Outpatients $1.13 (0.32, 1.93) Indirect cost: Inpatients, $47 (20, 74) and Outpatients $28.14 (0, 58.50) Adults Mean direct medical cost: Inpatients, $2.07 (0.61, 3.54) and Outpatients $1.17 (0, 2.47) Dire…
Projecting the cost of introducing typhoid conjugate vaccine (TCV) in the national immunization program in Malawi using a standardized costing framework Debellut et al. (03/2022)	Routine: >9 months Campaign: >9 months to <15years	Perspective: Provider Time horizon: 3 years	N/A	N/A	2021, USD	N/A	Vaccine price Campaign $0 financial cost, $1.50 economic cost Routine $0.20 financial cost, $1.50 economic cost Vaccine presentation 5-dose vial liquid Vaccine wastage rate 10% Assumption Vaccine procurement additional costs (% of vaccine price) 21% Syringe price $0.05 Syringe wastage rate 10% Safety box price(100 injection syringes capacity) $0.50 Safety box wastage rate 5% Supplies procurement …	Total cost of the program: $8.54 million (Financial) $29.81 million (Economic) Cost Per dose: Overall $0.87 (Financial) $3.03 (Economic) Routine $0.92 (Financial) $2.83 (Economic) Campaign $0.86 (Financial) $3.06 (Campaign) Excluding the vaccine cost per dose: $0.46 (Financial) $0.96 (Economic)
Cost of Illness Due to Severe Enteric Fever in India Kumar et al. (Nov/2021)	N/A	Perspective: Societal	N/A	N/A	2019, USD	Direct medical cost included: User charges, diagnostic charges, and procedure/surgery Direct non-medical costs included travel cost, meal cost, lodging costs, and other costs Indirect cost included income lost by patient, income lost by caretaker, and payment to substitute Data source: Primary data collection using a questionnaire Study population: 1 275 hospitalized patients with blood culture–c…	N/A	Direct medical costs: Tier 2 was $100.8 (S.E. 16.8) Tier 3 was $337.8 (S.E. 15.6) Direct non-medical costs: Tier 2 was $18.3 (S.E. 1.2) Tier 3 was $48.9 (S.E. 1.8) Total direct costs: Tier 2 was $119.1 (S.E. 16.9) Tier 3 was $405.7 (S.E. 19.7) Indirect costs: Tier 2 was $67.6 (S.E. 4.6) Tier 3 was $161.1 (S.E. 14.1)
Decision Making and Implementation of the First Public Sector Introduction of Typhoid Conjugate Vaccine—Navi Mumbai, India, 2018 Date et al. (7/2021)	9 months to 14 years	Perspective: Provider Time horizon: 5 years	N/A	N/A	2018, USD	N/A	Vaccine related costs: Cost of vaccine Cost of Syringe Cost of Safety Box Vaccine wastage Vial size: 5 doses Wastage rate: 3% Vaccine coverage = 71% Vaccination activies from NMMC and WHO records: Planning & preparation Sensitization Training Microplanning Social mobilization Service delivery Adverse event following immunization (AEFI) management Supervision Monitoring	Vaccine coverage 46.5%-76.1% Total weighted average delivery cost per dose (including vaccine, syringes, and safety boxes): $4.31 (financial) and $7.52 (economic). Total cost excluding vaccine, syringes, and safety boxes: $0.45 (financial) and $1.42 (economic).
Cost of illness due to typhoid fever in five Asian countries (China, Indonesia, India, Pakistan and Vietnam) Poulos et al. (01/2011)	N/A	Perspective: Healthcare providers and Societal	N/A	N/A	2005, USD	Direct costs Treatment—including: Diagnostic tests Medicine Examination Bed charges Transportation Nonmedical items including foods and beverages Lodging and meals for other persons Indirect costs Patient's lost income/production Substitute labourers’ net lost come/production Caretakers' lost income/production Other persons' lost income/production Study population: China 5 - 60 years India all ag…	N/A	Hue: Inpatient $157 and outpatient $38. Total weighted average cost (private and public) was $71, with private costs contributing $38 and public costs contributing $33. Hei chi: Inpatient $215 and outpatient $67. Total weighted average cost was $126, with private costs making up $126 and no public costs reported. North Jakarta: Inpatient $432 and outpatient $57. Total weighted average cost was $1…
Estimating the effect of vaccination on antimicrobial-resistant typhoid fever in 73 countries supported by Gavi: a mathematical modelling study. Birger et al. (May 2022)	Routine + Campaign: >9 months to <15years	Dynamic transmission model Time horizon: 10 years S1, S2, +I1,S, I1,R, I2,S, I2,R, IT,+ V1, V2, + CS, CR, + R	N/A	Demographic parameters Crude birth rate (per year) (µ) Crude death rate (per year) (µ) Fixed disease parameters Mean duration of infectiousness (1/δ) 4 weeks Fraction infected who become carriers (θa) 0·003 for <25 years old, 0·021 for >25 years old Duration of immunity (1/ω) 104 weeks Parameters Basic reproductive number 1·5, 2·5, 3·5, 7, 10·5, Proportion symptomatic 0·01, 0·05, 0·10, 0·5, Vacci…	N/A	N/A	N/A	General Predicted cases averted 66.7 million (48·1–88·3 million) cases i.e. 46-74%. Predicted deaths averted 826000 (381000- 2.4 million) deaths. Predicted DALYs averted 44.4 million (18.7-143 million) DALYs. Anti-microbial typhoid Fluoroquinolone non-susceptibility (FQNS) cases averted 42·5 million (24·8–62·9 million) cases Multidrug resistance cases averted 21·2 million (16·4–26·5 million) case…
Predicting the Impact of Typhoid Conjugate Vaccines on Antimicrobial Resistance Kaufhold et al (Mar 2019)	Routine only at 9 months Scenarios: no vaccination, 30% coverage, 50% coverage, 80% coverage, and 100% coverage	Dynamic transmission model Time horizon: 10 years S1, S2, +I1,S, I1,R, I2,S, I2,R, IT + V + CS, CR, + R	No	Population size 1 000 000 Birth and death rate 25 live births (or deaths) per 1000 people per year Duration of infectiousness for first antimicrobial-sensitive inf. 4 weeks Fraction who experience disease-induced mortality 0.005 Duration of temporary immunity following recovery from natural infection 104 weeks Transmission parameter 0.3 (0.05–0.5) Vaccine efficacy (initial) 0.95 (0.8–1) Reduction…	N/A	N/A	N/A	No Vaccination Group: 483 cases per 100,000 person-years. 80% Coverage: Reduced to 270 cases per 100,000 person-years, a 44% decrease. 100% Coverage: Further reduced to 202 cases per 100,000 person-years, representing the maximum reduction of 58%. In the base-case model analysis, 80% vaccination coverage over a 10-year period after vaccine introduction had the following impact: • Total Cases Aver…
Typhoid and Paratyphoid Cost of Illness in Pakistan: Patient and Health Facility Costs from the Surveillance for Enteric Fever in Asia Project II Mejia et al. (2020)	N/A	Perspective: Patient and Healthcare provider (H/C)	No	N/A	2018, USD	Direct medical costs Registration Clinical examination Inpatient stay Laboratory tests Drugs and medication Other services Direct Nonmedical costs Transport Food, lodging, childcare Indirect costs for patient Days spent seeking care Days unable to work Days of sick leave School days lost Indirect costs for caregiver Days spent with patient Days unable to work Days of sick leave Study population: …	N/A	Median direct medical cost was $299.36 with inpatient care, and $131.71 with outpatient care Median direct nonmedical cost was $4.20 with inpatient care, and $4.94 with outpatient care Median productivity loss was $33.75 with inpatient, and $26.48 with outpatient care Median cost of illness from the patient perspective was Inpatient $313.34 Outpatient $157.32 Healthcare provider perspective (Enet…
Restaurant-associated outbreak of Salmonella Typhi in Nauru: An Epidemiological and cost analysis Olsen et al. (June 2001) Republic of Nauru (data collection from 01/10/98 to 10/05/99)	N/A	Perspective: Patient	N/A	N/A	1999, USD	Direct medical costs Physician fee Laboratory cost Hospitalization costs Medication costs Indirect costs for patient Loss of income Study population: 50 patients (All ages) Data sources: Healthcare workers and patient interviews, patient records	Cost of vaccination was reported but for a type of typhoid vaccine that was not TCV.	Mean total direct cost per patient $807 Mean total indirect cost per patient $915
Implementation of an outbreak response vaccination campaign with typhoid conjugate vaccine – Harare, Zimbabwe, 2019 Poncin et al. (Aug 2022)	Campaign: >6 months to <45 years	Perspective: Providers	N/A	N/A	2018, USD	N/A	Activities financial costs: Procurement of vaccine and vaccination supplies $510,470 (67.0 %) Service Delivery $114,421 (15.0 %) Social mobilization $67,241 (8.8 %) Supervision and monitoring $26,666 (3.5 %) Training $27,759 (3.6 %) Other planning and preparation $13,083 (1.7 %) Vaccine logistics and cold chain $1,160 (0.2 %) AEFI monitoring $1,064 (0.1 %) Total $761,864 (100.0 %) Vaccines admini…	Mean cost per dose including vaccine and vaccine supplies $2.39 Mean cost per dose excluding vaccine and vaccine supplies $0.79
Cost evaluation of typhoid fever in Indonesia Punjabi et al. (1998)	N/A	Perspective: Healthcare provider and Societal	N/A	N/A	1997, USD	Cost of treatment based on: Patient affordability Healthcare provider (private or public) Choice of antibiotic (Chloramphenicol or Fluroquinolones) Ileum perforation (5%) Treatment outcome Prescriber preference Loss of work for patients (20-30 days) Loss of work for caregiver (1-2 days) In-direct cost was calculated as the (number of days/365) * GNP i.e. $1000 Data source: Data collection at the …	N/A	Mean outpatient cost estimated $50-150 Mean inpatient cost w/o complication estimated $100-500 Mean inpatient cost with complication estimated >$250 In-direct cost was calculated as the (number of days/365) * GNP i.e. $1000
Delivery cost of the first public sector introduction of typhoid conjugate vaccine in Navi Mumbai, India Song et al. (Jan 2023)	Campaign: >9 months - <15 years	Perspective: Providers	N/A	N/A	2018, USD	N/A	Activities: Planning and Preparation Microplanning Training Sensitization Social Mobilization Service Delivery Supervision and Monitoring AEFI Preparedness and Management Vaccines: Vaccine coverage achieved 71.0% Vaccine wastage 3.1% Syringe wastage 4.5% Data source: Navi Mumbai Municipal Corporation officals, the National techincal advisory group on immunization and other key stakeholders	Financial costs: Vaccine cost per dose $1.86 Syringe cost <$0.01 Safety box cost $7.07 Weighted average delivery cost $0.38 Total cost $2.24-$2.40 Economic costs Vaccine cost per dose $2.93 Syringe cost $0.03 Safety box cost $7.07 Weighted average delivery cost $1.49 Total cost $4.34 - $6.94
Incidence, antimicrobial susceptibility & out of pocket expenditure of severe enteric fever in Chandigarh, north India Gupta et al., September 2024	N/A	Perspective: Patient	N/A	N/A	2022, USD	Direct Medical costs: Medication Laboratory tests Bed charges Direct Non-medical costs Indirect costs Data source: Inpatients at hospital, home visits, hospital staff Study sample: 1 650 hospitalized fever cases (>6 months)	N/A	Mean OOPE S. Paratyphi USD 115.9 S. Typhi USD 97.5 Hospitalization of adult USD 111.9 Hospitalization of paediatric USD 73.1 Duration of hospitalization <3 days USD 71, 3-5days USD 107.2, >7days $163.3 Patients that recovered without complications USD 99.1 Patients with adverse outcomes (Sequalae/death/referred) USD 129
Cost of Illness Due to Typhoid Fever in Pemba, Zanzibar, East Africa Riewpaiboon et al (Sept 2014)	N/A	Perspective: Societal	N/A	N/A	2010, USD	Direct cost: Treatment expenditure Travel expenditure Meals expenditure (before, during, and after hospital care) Indirect cost: Productivity loss (patient's absence from work) Productivity loss (caregiver's absence from work) Resources costed: Outpatient routine service cost (per patient, per visit): 1.27 Inpatient hospital cost (per patient, per day): 5.12 Blood count: 1.40 Blood chemistry: 2.1…	N/A	Mean Values Length of hospital stay in days (among inpatients): 4.75 Costs before hospitalization in US$: 1.29 Costs during hospitalization in US$: 22.12 Costs after hospitalization in US$: 3.02 No. of days of sickness before hospitalization: 12 Total days of sickness Children (up to 15 years): 26 Adult (>15 years): 17 Total direct costs 26.44 Total productivity loss Children (up to 15 years): 15…
Typhoid and Paratyphoid Cost of Illness in Bangladesh: Patient and Health Facility Costs From the Surveillance for Enteric Fever in Asia Project II Mejia et al., 2020	N/A	Perspective: Patient and Healthcare provider (H/C)	N/A	N/A	2018, USD	Direct medical costs Registration Clinical examination Inpatient stay Laboratory tests Drugs and medication Other services Direct Nonmedical costs Transport Food, lodging, childcare Indirect costs for patient Days spent seeking care Days unable to work Days of sick leave School days lost Indirect costs for caregiver Days spent with patient Days unable to work Days of sick leave Study population: …	N/A	Median direct medical cost was $194.68 with inpatient care, and $39.6 with outpatient care Median direct nonmedical cost was $53.91 with inpatient care, and $3.23 with outpatient care Median productivity loss was $25.16 with inpatient, and $19.22 with outpatient care Median cost of illness from the patient perspective was Inpatient $260.90 Outpatient $44.69 Healthcare provider perspective (Eneter…
Typhoid and Paratyphoid Cost of Illness in Nepal: Patient and Health Facility Costs From the Surveillance for Enteric Fever in Asia Project II Mejia et al., 2020	N/A	Perspective: Patient and Healthcare provider (H/C)	N/A	N/A	2018, USD	Direct medical costs Registration Clinical examination Inpatient stay Laboratory tests Drugs and medication Other services Direct Nonmedical costs Transport Food, lodging, childcare Indirect costs for patient Days spent seeking care Days unable to work Days of sick leave School days lost Indirect costs for caregiver Days spent with patient Days unable to work Days of sick leave Study population: …	N/A	Median direct medical cost was $139.38 with inpatient care, and $26.79 with outpatient care Median direct nonmedical cost was $16.5 with inpatient care, and $3.46 with outpatient care Median productivity loss was $33.85 with inpatient, and $7.83 Median cost of illness from the patient perspective was Inpatient $189.53 (IQR:$144.56–$317.96) Outpatient $38.90 (IQR: $19.90, $77.19) Outpatient from H…
